# Supplementary material for: Synergistic impact of immuno-nutritional and hypoxia-metabolic disturbances on post-stroke epilepsy: a “Two-Hit” prediction model and web-based risk calculator
Source: Front Nutr. 2026 Feb 26;13:1759899. doi: 10.3389/fnut.2026.1759899 (PMC12979162; doi:10.3389/fnut.2026.1759899)
Supplement: Supplementary file 1 [file Data_Sheet_1.zip]

Archive with 1 entries (1 files):
- Supplementary Material_calculator_v2.html
